# Supplementary material for: Comparative genomics reveals the emergence of copper resistance in a non‐pigmented Xanthomonas pathogen of grapevine
Source: Environ Microbiol Rep. 2023 May 30;15(6):716–26. doi: 10.1111/1758-2229.13164 (PMC10667641; doi:10.1111/1758-2229.13164)
Supplement: Supplementary file 1 — Table S1. The genes unique to Brazilian and Indian strains with their designated locus tags, start and stop sites and GenBank annotation are given. Average nucleotide identity values amongst the Xcv strains and Xcc 306 are mentioned. The IS elements and TALE encoding genes predicted in the LMG965 are given in the table. [file EMI4-15-716-s001.xlsx]

## Sheet: Unique genes Brazil strains
Locus tag	Start	End	GenBank annotation
NZ_PESX01000002.1
CTZ26_RS04130	128236	129072	class I SAM-dependent methyltransferase
CTZ26_RS04530	225364	226644	(pseudo-gene) site-specific integrase
NZ_PESX01000004.1
Intergenic region	357817	358074	Intergenic region
NZ_PESX01000005.1
CTZ26_RS09655	27268	37462	(pseudo-gene) autotransporter-associated beta strand repeat-containing protein
NZ_PESX01000010.1
Intergenic region	35598	35795	Intergenic region
NZ_PESX01000012.1
CTZ26_RS16940	63	803	hypothetical protein
CTZ26_RS16945	824	1876	DNA-binding protein
CTZ26_RS16950	2150	3730	AAA family ATPase
CTZ26_RS16955	3708	4805	AAA family ATPase
CTZ26_RS16960	4821	5096	hypothetical protein
CTZ26_RS16965	5093	8284	CusA/CzcA family heavy metal efflux RND transporter
CTZ26_RS16970	8293	9243	efflux RND transporter periplasmic adaptor subunit CzcB
CTZ26_RS16975	9240	10517	Cobalt-Zinc-Cadmium resistance protein CzcC
CTZ26_RS16980	10573	10929	hypothetical protein
CTZ26_RS16985	10926	11543	cation transporter czcD
CTZ26_RS16990	11568	13526	FTR1 family protein iron permease
CTZ26_RS16995	13617	14030	helix-turn-helix domain-containing protein
CTZ26_RS17000	14027	15298	site-specific integrase
CTZ26_RS17005	15323	18316	Tn3 family transposase
CTZ26_RS17680	149155	150024	(pseudo-gene) copper ion binding protein
CTZ26_RS17685	150193	150456	cation transporter
CTZ26_RS17690	150594	150989	hypothetical protein
CTZ26_RS17695	151063	152367	TolC family protein efflux transporter (SmmD)
CTZ26_RS17700	152364	153878	efflux RND transporter periplasmic adaptor subunit (CusB)
CTZ26_RS17705	153875	157015	CusA/CzcA family heavy metal efflux RND transporter (CusA)
CTZ26_RS17710	157120	157950	DUF4198 domain-containing protein
CTZ26_RS17715	157977	158684	TonB-dependent receptor
CTZ26_RS17720	158657	160975	TonB-dependent receptor
CTZ26_RS17725	161113	162054	FecR domain-containing protein
CTZ26_RS17730	162051	162647	sigma-70 family RNA polymerase sigma factor
CTZ26_RS17735	162734	164560	PepSY domain-containing protein
CTZ26_RS17740	164557	165246	PepSY domain-containing protein
CTZ26_RS17745	165315	167969	TonB-dependent receptor
CTZ26_RS17750	168153	168704	CopL family metal-binding regulatory protein
CTZ26_RS17755	168703	169428	histidine utilization repressor
CTZ26_RS17760	169445	171127	Urocanate hydratase
CTZ26_RS17765	171124	172662	histidine ammonia-lyase
CTZ26_RS17770	173388	173621	arginase family protein
CTZ26_RS17775	173618	174151	DUF305 domain-containing protein
CTZ26_RS17780	174226	174540	hypothetical protein
CTZ26_RS17785	174569	176959	heavy metal translocating P-type ATPase (CopF)
CTZ26_RS17790	177035	177577	copper amine oxidase (CopG)
CTZ26_RS17795	177926	178471	Cytochrome c (copM)
CTZ26_RS17800	178502	179773	copper resistance protein B (copB)
CTZ26_RS17805	179770	181638	copper resistance system multicopper oxidase CopA
CTZ26_RS17810	181752	182171	transcriptional regulator CopL
CTZ26_RS17815	182346	182696	helix-turn-helix domain-containing protein

## Sheet: Unique genes Indian strains
Locus tag	Start	End	GenBank annotation
XVT_07440	1699801	1700457	(Pseudogene) thiopurine S-methyltransferase
XVT_08375	1894358	1895067	(pseudogene) hypothetical protein
XVT_09305	2098228	2099565	xylose isomerase
XVT_09820	2232150	2233061	hypothetical protein
XVT_09825	2233454	2238477	(Pseudogene) hemagglutinin repeat-containing protein
XVT_09940	2261052	2262128	C13 family peptidase
XVT_13225	3065980	3067293	peptidoglycan-binding protein
XVT_13900	3195336	3198324	(Pseudogene) TonB-dependent receptor
XVT_13975	3219550	3220385	(Pseudogene) Class I SAM-dependent methyltransferase
XVT_14375	3316696	3317976	(Pseudogene) site-specific integrase
XVT_16270	3773869	3774084	hypothetical protein
XVT_20965	4913149	4920803	(Pseudogene) hypothetical protein
Plasmid
XVT_21765	1464	2546	type IV secretion system protein VirB6
XVT_21770	2559	2804	EexN family lipoprotein
XVT_21775	2807	3241	Hypothetical protein
XVT_21780	3251	3952	P-type DNA transfer protein VirB5
XVT_21785	4488	6983	Type IV secretion system DNA-binding domain-conatining protein
XVT_21790	6080	6544	hypothetical protein
XVT_21795	6547	7275	conjugal transfer protein TraL
XVT_21800	7285	7674	hypothetical protein
XVT_21805	8126	8488	MobC family plasmid mobilization relaxosome protein
XVT_21810	8478	10853	Relaxase
XVT_21815	11007	11636	AAA family ATPase
XVT_21820	11649	11864	chromosome partitioning protein ParB
XVT_21825	11881	12687	hypothetical protein
XVT_21830	12703	12909	antitoxin VbhA family protein
XVT_21835	12957	13508	recombinase family protein
XVT_21840	13727	14182	hypothetical protein
XVT_21845	14203	14511	type II toxin-antitoxin system RelE/ParE family toxin
XVT_21850	14556	14927	hypothetical protein
XVT_21855	15454	16314	replication protein RepA

## Sheet: ANI values
CCRMXcv17	100	99.9644	99.9651	99.9612	98.7301	99.9695	99.9588	99.9857
LMG966	99.9644	100	99.9688	99.9747	98.7069	99.9912	99.9698	99.9641
CFBP7764	99.9651	99.9688	100	99.9718	98.6962	99.9757	99.9781	99.9725
LMG965	99.9612	99.9747	99.9718	100	98.6749	99.9708	99.9681	99.9622
Xcc 306	98.7301	98.7069	98.6962	98.6749	100	98.6989	98.7262	98.6613
LMG967	99.9695	99.9912	99.9757	99.9708	98.6989	100	99.9722	99.9629
CCRMXcv80	99.9588	99.9698	99.9781	99.9681	98.7262	99.9722	100	99.9799
CCRMXcv117	99.9857	99.9641	99.9725	99.9622	98.6613	99.9629	99.9799	100
	CCRMXcv17	LMG966	CFBP7764	LMG965	Xcc 306	LMG967	CCRMXcv80	CCRMXcv117

## Sheet: IS element_LMG965
seqname	IS element	start	end
XVT_01830	IS3 ssgr IS51	413753	414897
XVT_01845	IS3 ssgr IS51	418596	419740
XVT_01855	IS3 ssgr IS407	420091	421193
XVT_01885	IS3 ssgr IS51	424238	425382
XVT_02595	ISL3	589552	590832
XVT_02610	ISL3	593004	594620
XVT_03005	IS3 ssgr IS51	682204	682401
XVT_03200	IS3 ssgr IS407	726999	727229
XVT_06240	IS1595 ssgr IS1595	1411709	1412298
XVT_06820	IS3 ssgr IS407	1559531	1560541
XVT_08665	IS3 ssgr IS51	1953812	1954956
XVT_08675	IS3 ssgr IS51	1957195	1958339
XVT_09325	IS3 ssgr IS51	2103632	2104212
XVT_09330	IS3 ssgr IS51	2104522	2105665
XVT_12075	IS3 ssgr IS407	2769128	2769726
XVT_12080	IS3 ssgr IS407	2769800	2770285
XVT_12755	IS5 ssgr IS5	2938852	2939717
XVT_13345	IS3 ssgr IS51	3090257	3091401
XVT_14370	Tn3	3313697	3316687
XVT_14395	IS1595 ssgr ISNha5	3322121	3323236
XVT_16445	IS3 ssgr IS51	3819294	3820438
XVT_16515	IS3 ssgr IS51	3832234	3833378
XVT_18000	IS3 ssgr IS407	4230868	4231131
XVT_18005	IS3 ssgr IS407	4231334	4232332
XVT_18985	IS3 ssgr IS51	4433844	4434988
XVT_20180	ISNCY	4698928	4699128

## Sheet: TALE_LMG965
Locus tag	TALE class	Start	End	RVD sequences
XVT_01835	TalJE	415001	417883	NI HD HD NG NG NG HD NG NG NI HD NG
